# Supplementary material for: Efficacy and Prognosis of ROSA Robot-Assisted Stereotactic Intracranial Hematoma Removal in Patients with Cerebral Hemorrhage in Basal Ganglia Region: Comparison with Craniotomy and Neuroendoscopy
Source: Transl Stroke Res. 2025 Feb 1;16(5):1594–605. doi: 10.1007/s12975-025-01330-8 (PMC12391208; doi:10.1007/s12975-025-01330-8)
Supplement: Supplementary file 1 — Supplementary file1 (XLSX 26 KB) [file 12975_2025_1330_MOESM1_ESM.xlsx]

## Sheet: ROSA+Craniotomy 
ROSA	＞3month mRS	mRS at discharge	Time between intervals	Hematomas	Hematoma clearance rate	Duration of surgery	intraoperative blood loss ≥ 50ml	Intraoperative blood transfusion	Sex	Age	GCS	CHD	DM	HTN	surgery fee	Postoperative rebleeding	Postoperative pneumonia	Postoperative urinary tract infection	Postoperative intracranial infection	AVT＞96h	Postoperative mortality	Time from surgery to discharge(	Hospitalization fee
1	2	2	56	47	94	160	0	0	1	73	12	0	0	0	1.9	0	0	0	0	0	0	87	20
1	3	3	30	57	96.4912	230	0	0	1	38	12	0	0	1	0.9	0	0	0	0	0	0	23	10
1	3	3	59	31	93.5484	130	0	0	1	29	11	0	0	0	2.3	0	0	0	1	0	0	22	25
1	2	2	57	35	94.2857	115	0	0	1	65	12	0	0	1	2	0	0	0	0	0	0	15	13
1	2	2	56	39	84.6154	150	0	0	1	33	13	0	0	0	1.4	0	0	0	0	0	0	12	4.8
1	2	2	63	52	96.1538	150	1	0	1	61	11	0	0	1	0.9	0	0	0	0	0	0	11	3.9
1	4	4	49	38	92.1053	140	0	0	1	50	10	0	0	1	0.9	0	0	0	0	0	0	12	7.4
1	2	2	45	39	92.3077	100	0	0	2	35	9	0	0	1	1.5	0	0	0	0	0	0	15	6.8
1	2	2	49	46	86.9565	180	0	0	1	61	11	0	0	1	0.9	0	0	0	0	0	0	27	7.1
1	2	3	62	38	84.2105	180	0	0	1	52	10	0	0	0	0.9	0	1	0	0	0	0	23	11
1	2	2	34	43	95.3488	165	0	0	2	70	9	0	0	1	1	0	0	0	0	0	0	19	9.5
1	3	2	38	38	89.4737	165	0	0	1	73	13	0	1	0	0.9	0	0	0	0	0	0	16	4.9
1	2	2	49	36	94.4444	170	1	0	1	77	12	1	0	1	1.7	0	0	0	0	0	0	19	9.4
1	3	4	50	38	89.4737	120	1	0	1	65	14	1	1	1	1.5	0	1	0	0	0	0	25	11.6
1	2	3	46	50	96	120	0	0	2	72	8	0	0	1	0.7	0	0	1	0	0	0	33	3.2
1	2	3	48	46	95.6522	150	0	0	1	68	7	0	0	1	1.1	0	0	0	0	0	0	22	9.7
1	2	1	39	38	97.3684	180	0	0	2	59	8	0	0	1	0.9	0	1	0	0	0	0	15	10.1
1	2	2	74	35	97.1429	180	0	0	2	49	9	0	0	0	0.9	0	0	0	0	0	0	9	5
1	2	3	55	39	92.3077	270	0	0	1	44	8	0	0	1	1.4	0	1	0	0	0	0	14	12
1	1	2	57	38	94.7368	125	0	0	2	70	10	0	0	0	0.8	0	0	0	0	0	0	14	5.3
1	2	2	73	33	93.9394	180	0	0	2	45	7	0	0	0	3.1	0	0	0	0	0	0	45	21.2
1	3	1	39	36	91.6667	120	0	0	2	60	14	0	0	1	1.5	0	0	0	0	0	0	3	3.6
1	2	2	54	35	97.1429	153	0	0	1	60	12	0	1	1	1.7	0	0	0	0	0	0	20	7.7
1	3	3	47	47	93.617	140	0	0	1	74	8	0	1	1	1.9	0	0	0	0	1	0	39	19.4
1	3	2	36	34	97.0588	240	1	1	1	58	8	0	0	0	1.6	0	0	0	0	0	0	15	10.8
1	3	3	32	39	94.8718	100	0	0	1	56	6	0	0	0	1.9	0	0	0	0	0	0	36	14.7
1	2	2	58	32	90.625	165	0	0	2	76	8	0	0	0	2.3	0	1	0	0	1	0	49	30
1	2	1	53	36	94.4444	100	0	0	2	58	7	0	0	1	1.5	0	0	0	0	0	0	21	6
1	2	2	69	37	97.2973	135	0	0	2	56	9	0	0	1	1.5	0	0	0	0	0	0	12	5.5
1	6	6	41	54	94.4444	120	0	0	1	71	9	0	0	1	2	0	0	0	0	1	1	0	15
1	3	3	53	41	85.3659	225	1	0	1	60	7	0	0	0	1.6	0	0	0	0	0	0	31	13.2
1	2	3	54	38	92.1053	120	1	0	1	60	8	0	1	0	1.6	0	0	0	0	1	0	17	15.4
1	2	1	73	48	91.6667	135	0	0	1	59	9	0	0	1	1.5	0	0	0	0	0	0	18	6
1	2	3	52	60	96.6667	135	0	0	1	79	8	1	0	1	2	0	0	0	0	1	0	64	26.9
1	2	2	56	31	90.3226	135	0	0	1	65	9	0	0	1	1.5	0	0	0	0	0	0	5	4
1	5	5	48	46	95.6522	180	1	0	1	57	9	0	0	1	2.1	0	0	0	0	1	0	20	15.8
1	2	3	61	45	82.2222	160	0	0	1	58	9	0	0	0	1.5	0	0	0	0	0	0	24	4.4
1	2	2	38	34	94.1176	125	0	0	2	81	8	0	0	1	1.5	0	0	0	0	0	0	29	7.4
1	2	3	41	37	89.1892	130	0	0	2	59	9	0	0	1	1.8	0	0	0	0	0	0	15	9.9
1	3	3	56	37	92	130	0	0	2	56	8	0	0	1	2.6	0	0	0	0	0	0	37	34.4
0	2	3	44	33	93.9394	160	1	0	2	60	8	0	0	0	0.5	0	0	0	0	0	0	11	4.7
0	3	3	52	34	85.2941	125	0	0	1	64	8	0	0	1	0.7	0	0	0	0	0	0	11	8
0	2	2	41	45	91.1111	180	1	0	2	53	10	0	0	0	0.6	0	0	0	0	1	0	22	9.6
0	2	2	54	50	88	180	1	0	1	41	9	0	0	0	0.7	0	1	0	0	0	0	20	1.5
0	2	3	64	36	94.4444	150	1	0	1	52	13	0	1	1	0.9	0	0	0	1	1	0	23	11
0	2	2	43	37.5	86.6667	260	1	0	2	52	9	0	0	0	0.9	0	1	0	0	0	0	22	12.9
0	3	3	53	36	83.3333	190	1	0	1	72	11	0	0	0	0.7	0	1	0	0	0	0	36	14
0	3	4	47	52	88.4615	120	1	0	1	64	7	1	1	1	0.7	0	1	0	0	0	0	21	12
0	4	2	58	32	93.75	240	1	1	1	61	11	0	1	0	0.9	0	1	0	0	1	0	22	15.4
0	2	3	54	48	97.9167	190	1	0	1	42	13	0	0	1	0.7	0	0	0	0	0	0	21	11.8
0	6	6	48	55	90.9091	335	1	1	1	56	11	1	0	0	1.9	0	0	0	0	1	1	0	39
0	6	6	23	48	89.5833	210	1	0	1	83	12	0	1	0	0.6	0	0	0	0	0	1	0	6.7
0	3	3	49	49	83.6735	169	1	0	1	70	12	0	1	1	1.1	0	1	0	0	0	0	78	29
0	3	3	41	47	89.3617	125	1	0	1	42	9	0	0	0	0.6	0	0	0	0	0	0	27	7.7
0	5	5	61	53	94.3396	170	0	0	1	46	9	0	0	1	2.1	0	0	0	0	0	0	63	51
0	2	2	65	34	88.2353	70	0	0	2	50	9	0	1	1	0.8	0	0	1	0	0	0	20	13.5
0	5	5	28	33	84.8485	160	1	0	1	60	8	0	1	1	1.6	0	1	0	0	0	0	10	14
0	4	4	47	50	90	120	1	0	2	51	11	0	0	1	0.5	0	0	0	0	0	0	23	7.8
0	2	2	58	50	86	151	1	0	1	57	13	0	0	1	1.5	0	0	0	0	1	0	20	18.4
0	6	6	26	35.75	88.8112	305	1	1	1	59	7	0	0	1	2.1	0	0	0	1	0	0	34	35
0	3	3	44	37.5	86.6667	145	1	0	1	64	11	0	0	0	0.8	0	0	0	0	1	0	29	40
0	2	2	55	63	90.4762	300	1	0	2	49	8	0	0	1	4.5	0	0	1	1	1	0	56	35
0	3	2	64	36	86.1111	195	1	0	1	64	11	0	0	1	4.1	0	0	0	0	0	0	30	14.6
0	3	4	71	31.75	87.4016	300	1	0	1	68	9	0	0	0	2.4	0	0	0	1	0	0	29	11.5
0	2	2	45	46.25	87.027	148	1	0	2	59	8	0	0	1	2.1	0	0	0	0	0	0	15	9.6
0	2	2	23	36.25	91.7241	230	1	0	1	56	8	0	0	1	0.7	0	0	0	0	0	0	20	7.7
0	3	3	49	45	86.6667	180	1	0	1	54	7	0	0	1	0.8	0	0	0	0	0	0	27	11
0	2	2	37	52.5	92.381	209	1	0	1	60	8	0	0	0	7.8	0	1	0	0	0	0	16	10.4
0	3	2	54	50	88	150	1	0	2	65	13	0	0	1	0.5	0	0	0	0	1	0	33	8.3
0	2	3	57	58.5	94.8718	290	1	0	2	39	8	0	0	0	1	0	0	0	1	0	0	19	11.7
0	4	2	22	37.5	89.3333	270	1	0	1	68	11	0	1	1	6.4	0	1	0	0	0	0	16	15.4
0	2	2	44	37	91.8919	120	1	0	2	78	8	0	0	1	1	0	1	0	0	0	0	24	22.5
0	2	3	37	63	88.8889	180	1	0	1	68	13	0	0	0	0.7	0	0	0	0	0	0	12	5.2
0	6	6	54	50	92	240	1	0	1	43	8	0	0	0	0.9	0	0	0	0	0	0	19	9.3
0	2	2	42	34	94.1176	90	1	1	2	78	8	0	0	0	1.1	0	0	0	1	0	0	13	19.1
0	5	5	52	33	84.8485	180	1	0	1	55	12	0	0	1	1.9	1	1	0	0	0	0	12	6.7
0	2	2	41	31	93.5484	240	1	0	2	56	9	0	0	1	0.8	0	0	0	0	0	0	16	6.6
0	2	2	52	60	91.6667	90	1	0	2	48	11	0	0	0	0.6	0	1	0	0	0	0	11	0.5
0	3	3	43	48	91.6667	180	1	0	1	89	9	0	0	1	0.7	0	1	0	0	0	0	18	8.5
0	4	4	61	38	86.8421	110	0	0	2	67	7	0	0	0	0.6	0	1	1	0	0	0	15	6.6
0	2	3	49	44	86.3636	152	1	0	1	46	9	0	0	1	0.6	0	1	0	0	0	0	41	5.3
0	3	4	38	35	91.4286	100	1	0	1	71	9	0	0	1	0.5	0	0	0	0	0	0	21	8.4
0	2	2	44	33	87.8788	180	1	0	1	56	8	0	0	1	0.7	0	0	0	0	0	0	17	6.5
0	3	3	31	45	93.3333	95	1	0	2	62	14	0	0	1	0.7	0	0	0	0	0	0	18	6.5
0	2	2	49	45	82.2222	210	1	0	2	76	9	0	0	1	0.9	0	1	0	1	0	0	35	14
0	4	4	39	45	93.3333	180	1	0	1	30	8	0	0	0	1.7	0	0	0	0	0	0	60	11.5
0	2	2	67	50	86	170	1	0	1	60	9	0	0	0	0.6	0	1	0	0	0	0	29	11
0	3	4	51	30	86.6667	290	1	0	1	62	10	0	0	0	1.4	1	1	0	1	0	0	22	15
0	3	3	58	31	90.3226	230	1	0	1	63	8	1	1	0	1.6	0	1	1	0	0	0	78	26.7
0	2	2	53	34	88.2353	180	1	0	1	90	8	0	0	0	0.7	0	0	0	0	0	0	19	9.7
		2

## Sheet: ROSA+Neuroendoscopy
ROSA	＞3month mRS	mRS at discharge	Time between intervals	Hematomas	Hematoma clearance rate	Duration of surgery	intraoperative blood loss ≥ 50ml	Intraoperative blood transfusion	SEX	Age	GCS	CHD	DM	HTN	surgery fee	Postoperative rebleeding	Postoperative pneumonia	Postoperative urinary tract infection	Postoperative intracranial infection	Postoperative mortality	Time from surgery to discharge(	Hospitalization fee	AVT＞96h
1	2	2	56	47	93.617	160	0	0	1	73	12	0	0	0	1.9	0	1	0	0	0	87	20	0
1	3	3	30	57	96.4912	230	0	0	1	38	12	0	0	1	0.9	0	0	0	0	0	23	10	0
1	3	3	59	31	93.5484	130	0	0	1	29	11	0	0	0	2.3	0	0	0	1	0	22	25	0
1	2	2	57	35	94.2857	115	0	0	1	65	12	0	0	1	2	0	0	0	0	0	15	13	0
1	2	2	56	39	84.6154	150	0	0	1	33	13	0	0	0	1.4	0	0	0	0	0	12	4.8	0
1	2	2	63	52	96.1538	150	1	0	1	61	11	0	0	1	0.9	0	0	0	0	0	11	3.9	0
1	4	4	49	38	92.1053	140	0	0	1	50	10	0	0	1	0.9	0	0	0	0	0	12	7.4	0
1	2	2	45	39	92.3077	100	0	0	2	35	9	0	0	1	1.5	0	0	0	0	0	15	6.8	0
1	2	2	49	46	86.9565	180	0	0	1	61	11	0	0	1	0.9	0	0	0	0	0	27	7.1	0
1	2	3	62	38	84.2105	180	0	0	1	52	10	0	0	0	0.9	0	1	0	0	0	23	11	0
1	2	2	34	43	95.3488	165	0	0	2	70	9	0	0	1	1	0	0	0	0	0	19	9.5	0
1	3	2	38	38	89.4737	165	0	0	1	73	13	0	1	0	0.9	0	0	0	0	0	16	4.9	0
1	2	2	49	36	94.4444	170	1	0	1	77	12	1	0	1	1.7	0	0	0	0	0	19	9.4	0
1	3	4	50	38	89.4737	120	1	0	1	65	14	1	1	1	1.5	0	0	0	0	0	25	11.6	0
1	2	3	46	50	96	120	0	0	2	72	8	0	0	1	0.7	0	0	1	0	0	33	3.2	0
1	2	3	48	46	95.6522	150	0	0	1	68	7	0	0	1	1.1	0	0	0	0	0	22	9.7	0
1	2	1	39	38	97.3684	180	0	0	2	59	8	0	0	1	0.9	0	1	0	0	0	15	10.1	0
1	2	2	74	35	97.1429	180	0	0	2	49	9	0	0	0	0.9	0	0	0	0	0	9	5	0
1	2	3	55	39	92.3077	270	0	0	1	44	8	0	0	1	1.4	0	1	0	0	0	14	12	0
1	1	2	57	38	94.7368	125	0	0	2	70	10	0	0	0	0.8	0	0	0	0	0	14	5.3	0
1	2	2	73	33	93.9394	180	0	0	2	45	7	0	0	0	3.1	0	0	0	0	0	45	21.2	0
1	3	1	39	36	91.6667	120	0	0	2	60	14	0	0	1	1.5	0	0	0	0	0	3	3.6	0
1	2	2	54	35	97.1429	153	0	0	1	60	12	0	1	1	1.7	0	0	0	0	0	20	7.7	0
1	3	3	47	47	93.617	140	0	0	1	74	8	0	1	1	1.9	0	0	0	0	0	39	19.4	1
1	3	2	36	34	97.0588	240	1	1	1	58	8	0	0	0	1.6	0	0	0	0	0	15	10.8	0
1	3	3	32	39	94.8718	100	0	0	1	56	6	0	0	0	1.9	0	0	0	0	0	36	14.7	0
1	2	2	58	32	90.625	165	0	0	2	76	8	0	0	0	2.3	0	1	0	0	0	49	30	1
1	2	1	53	36	94.4444	100	0	0	2	58	7	0	0	1	1.5	0	0	0	0	0	21	6	0
1	2	2	69	37	97.2973	135	0	0	2	56	9	0	0	1	1.5	0	0	0	0	0	12	5.5	0
1	6	6	41	54	94.4444	120	0	0	1	71	9	0	0	1	2	0	0	0	0	1	0	15	1
1	3	3	53	41	85.3659	225	1	0	1	60	7	0	0	0	1.6	0	0	0	0	0	31	13.2	0
1	2	3	54	38	92.1053	120	1	0	1	60	8	0	1	0	1.6	0	0	0	0	0	17	15.4	1
1	2	1	73	48	91.6667	135	0	0	1	59	9	0	0	1	1.5	0	0	0	0	0	18	6	0
1	2	3	52	60	96.6667	135	0	0	1	79	8	1	0	1	2	0	0	0	0	0	64	26.9	1
1	2	2	56	31	90.3226	135	0	0	1	65	9	0	0	1	1.5	0	0	0	0	0	5	4	0
1	5	5	48	46	95.6522	180	1	0	1	57	9	0	0	1	2.1	0	0	0	0	0	20	15.8	1
1	2	3	61	45	82.2222	160	0	0	1	58	9	0	0	0	1.5	0	0	0	0	0	24	4.4	0
1	2	2	38	34	94.1176	125	0	0	2	81	8	0	0	1	1.5	0	0	0	0	0	29	7.4	0
1	2	3	41	37	89.1892	130	0	0	2	59	9	0	0	1	1.8	0	0	0	0	0	15	9.9	0
1	3	3	56	37	91.8919	130	0	0	2	56	8	0	0	1	2.6	0	0	0	0	0	37	34.4	0
0	2	2	48	40	92.5	130	0	0	1	69	7	0	0	1	0.8	0	0	0	0	0	6	5.7	0
0	2	3	52	35	91.4286	210	1	0	2	57	9	0	0	0	1.2	0	0	1	0	0	49	10	0
0	2	2	53	16	87.5	210	1	1	2	58	9	0	0	0	0.8	0	0	0	0	0	27	14.8	1
0	2	3	71	39	94.8718	300	1	1	1	63	9	1	0	0	5.8	0	0	0	0	0	60	18	1
0	2	2	48	59	84.7458	230	1	0	1	82	8	0	0	1	0.7	0	1	0	0	0	20	12.2	0
0	2	2	51	53	96.2264	140	0	0	1	65	8	0	0	1	1.2	0	0	0	0	0	35	26	0
0	2	3	48	53	94.3396	200	0	0	2	61	9	0	0	0	0.6	0	0	0	0	0	13	6.5	0
0	2	2	29	45	91.1111	180	1	1	1	55	12	0	0	1	1.1	0	1	0	0	0	9	7.9	0
0	3	3	44	51	90.1961	290	1	1	2	64	9	0	0	0	2.8	0	1	0	0	0	77	18	0
0	2	2	59	20	80	200	1	0	1	74	9	0	1	0	1	0	0	0	0	0	66	28	1
0	2	2	28	51	94.1176	240	1	1	1	51	11	0	1	1	1.3	0	0	0	0	0	64	9.7	0
0	6	6	49	25	88	240	1	1	2	49	8	0	0	0	2.6	0	0	0	0	1	0	13.4	0
0	6	6	54	41	90.2439	170	1	0	1	80	9	0	1	1	0.9	0	0	0	0	1	0	10.6	0
0	3	3	58	45	93.3333	245	0	0	1	80	13	0	1	1	0.8	0	1	1	0	0	38	19	1
0	6	6	51	32	87.5	250	0	0	2	70	12	0	0	0	1.6	0	0	0	0	1	0	16.6	0
0	1	2	67	30	93.3333	197	1	0	1	60	8	0	0	1	1	0	0	0	0	0	13	10.1	0
0	6	6	20	44	93.1818	140	1	0	1	57	9	0	1	1	0.6	0	0	0	0	1	0	8.6	0
0	1	1	67	56	94.6429	270	1	1	2	62	8	0	0	1	1.8	0	1	0	1	0	93	15	0
0	2	2	77	46	91.3043	200	1	0	2	65	12	0	0	1	0.8	0	0	0	0	0	17	12.2	1
0	2	3	69	45	86.6667	380	1	1	1	35	12	0	0	0	4.8	0	1	0	0	0	60	8	0
